# Supplementary material for: Elevated Interleukin-18 Receptor Accessory Protein Mediates Enhancement in Reactive Oxygen Species Production in Neutrophils of Systemic Lupus Erythematosus Patients
Source: Cells. 2021 Apr 21;10(5):964. doi: 10.3390/cells10050964 (PMC8143138; doi:10.3390/cells10050964)
Supplement: Supplementary file 1 [file cells-10-00964-s001.zip]

Archive with 1 entries (1 files):
- cells-1174789-supplementary.pdf
